# Supplementary material for: Comparative single-cell analysis reveals heterogeneous immune landscapes in adenocarcinoma of the esophagogastric junction and gastric adenocarcinoma
Source: Cell Death Dis. 2024 Jan 5;15(1):15. doi: 10.1038/s41419-023-06388-6 (PMC10770337; doi:10.1038/s41419-023-06388-6)
Supplement: Supplementary file 2 — Supplementary Table 1 [file 41419_2023_6388_MOESM2_ESM.xlsx]

## Sheet: Sheet1
Supplementary Table 1 | Patient list
ID	Age	Gender	Differentiated degree	T stage	N stage	M stage
T1	64	male	moderately differentiated	T3	N2	M0
T2	71	male	poorly differentiated	T4	N0	M0
T3	63	male	moderately differentiated	T3	N0	M0
T4	83	female	moderately differentiated	T4	N0	M0
Supplementary Table 1. Clinical characteristics of 4 AEG patients for scRNA-seq
